# Supplementary material for: Physicochemical Properties and Phytochemical Composition of ‘French’ Plums at Different Maturities
Source: Foods. 2026 May 17;15(10):1766. doi: 10.3390/foods15101766 (PMC13206176; doi:10.3390/foods15101766)
Supplement: Supplementary file 1 [file foods-15-01766-s001.zip]

Archive with 1 entries (1 files):
- foods-4280054-supplementary.pdf
